# Supplementary material for: Effect of the OPHN1 novel variant c.1025+1 G>A on RNA splicing: insights from a minigene assay
Source: BMC Med Genomics. 2024 Jul 2;17:175. doi: 10.1186/s12920-024-01952-1 (PMC11221095; doi:10.1186/s12920-024-01952-1)
Supplement: Supplementary file 1 — Supplementary Material 1. Supplementary Fig. 1. Original gel/blot imagesof pcMINI Vector Detection. Gel electrophoresis and splicing diagrams of RT-PCR transcripts, with bands labeled as a and b in HeLa and 293T cells. Capture photographs and obtain gel images utilizing the Tanon 1600 gel documentation system. [file 12920_2024_1952_MOESM1_ESM.xlsx]

## Sheet: Sheet1
Reference	PMID	Variant	Zygosity	GDD/ID	Epilepsy	Autism spectrum disorder	Schizophreni	Additional phenotypic features	Count of patients in this report
Pode-Shakked, B. et al. Sci Rep 2021	34580403	NM_002547.3: c.170T>A:p.V57D	Hem	+	-	-	-	Ptosis, posterior fossa malformation – Blake’s pouch, plagiocephaly	1
Pode-Shakked, B. et al. Sci Rep 2021	34580403	NM_002547.3: c.2159-1G>C	Hem	+	-	-	-	Dysmorphic facial features, behavioral problems, brain arachnoid cyst	1
Carraro, M. et al. Hum Mutat 2019	31144778	NM_00 2547:c.G2323A:p.V775M	Het	+					1
Kosaki, R. et al. Am J Med Genet A 2020	32369273	NM_002547:c.746T>C:p.L249P	Hem	+					1
Tumienė, B. et al. Clin Genet 2018	29286531	NM_002547.2:c.383delA:p.K128Rfs*87	Hem	+	+			Nystagmus,cerebellar hypoplasia, corpus callosum hypoplasia, oligohydramnios	1
Seo, G. H. et al. Clin Genet 2020	32901917	NM_002547.2:c.447dup:p.H150Tfs*31	Unknown	+	+			Delayed fine motor development, Microcephaly, :Hearing impairment, Seizure, Abnormal facial shape, High, narrow palate, Cerebellar hypoplasia, Macrotia, Elevated hepatic transaminase, Hepatic failure, Delayed speech and language development, HNarrow forehead, Cirrhosis, Intellectual disability, Hepatic fibrosis, Delayed gross motor development	1
Guo, H. et al. Genet Med 2019	30504930	NM_002547:c.932_933insCA:p.Q311Hfs*7	Unknown			+			1
Ziats, M. N. et al. Pediatr Res 2020	31618753	NM_002547:c.468_471delAGAA:p.K156Nfs*57	Hem	+				Symptomatic mixed epilepsy with breakthrough seizures, mild congenital ventriculomegaly, central hypotonia, global developmental delay without regression, cerebral palsy, and pseudoesotropia	1
Ganapathy, A. et al. J Neurol 2019	31069529	NM_002547:c.1682G>A:p.G561D	Unknown	+					1
Bournazos, A. M. et al. Genet Med 2022	34906502	NM_002547.2:c.702+4A>G	Hem	+				Cerebellar hypoplasia and distinctive facial appearance	1
Grozeva, D. et al. Hum Mutat 2015	26350204	NM_002547.2:c.1138+1G>A	Hem	+					1
Sukenik-Halevy, R. et al. Prenat Diagn 2022	35032046	NM_002547.2:c.1598T>A:p.M533K	Hem	+	+			Nystagmus, visual impairment, supernumerary nipple	1
Hu, H. et al. Mol Psychiatry 2016	25644381	NM_002547.2:c.1277_1834del:p.P427_D612del	Unknown	+					1
Hu, H. et al. Mol Psychiatry 2016	25644381	NM_002547.2:c.1585G>C:p.G529R	Unknown	+					1
Hu, H. et al. Mol Psychiatry 2016	25644381	NM_002547.2:c.1527-1G>A	Unknown	+					1
Hu, H. et al. Mol Psychiatry 2016	25644381	NM_002547.2:c.1508_1511delTGAT:p.L503Qfs*16	Unknown	+					1
Hu, H. et al. Mol Psychiatry 2016	25644381	NM_002547.2:c.403G>T:p.E135*	Unknown	+					1
Hu, H. et al. Mol Psychiatry 2016	25644381	NM_002547.2:c.251-2A>G	Unknown	+					1
Iida, A. et al. Hum Genome Var 2019	30534410	Intragenic deletion	Hem	+				Prominent cerebellar hypoplasia, an enlarged fourth ventricle and posterior fossa, and ventriculomegaly	2
Chabrol, B. et al. Am J Med Genet A 2005	16158428	NM_002547.2:c.1385ins8	Hem	+	+			Early hypotonia, walking and speech delay, and sometimes seizures and strabismus,infraorbital creases are present in all patients, long face, and prominent chin	1
Chabrol, B. et al. Am J Med Genet A 2005	16158428	NM_002547.2:p.Q62*	Hem	+	+			Early hypotonia, walking and speech delay, and sometimes seizures and strabismus	1
Chabrol, B. et al. Am J Med Genet A 2005	16158428	NM_002547.2:c.644_645delTG:p.V215Gfs*35	Hem	+	-	-	-	Facial dysmorphism with a long face, deep-set eyes, marked infraorbital creases, short philtrum, and large ears	2
Classen, C. F. et al. Hum Genet 2013	23552953	NM_002547.2:c.2363G>A:p.R788Q	Hem	+	-	-	-		1
Moortgat, S. et al. Eur J Med Genet 2018	29510240	NM_002547.2:c.384+3A>C:p.V105_K128del	Hem	+	-	-	-	Long face, deep set eyes	6
Moortgat, S. et al. Eur J Med Genet 2018	29510240	NM_002547.2:c.697C>T:p.Q233*	Hem	+	-	-	-	Long face, prominent/pointed chin	3
Moortgat, S. et al. Eur J Med Genet 2018	29510240	NM_002547.2:c.727C>T:p.R243W	Hem	+	-	-	-		6
Moortgat, S. et al. Eur J Med Genet 2018	29510240	NM_002547.2:c.1235G>A:p.G412D	Hem	+	-	-	-		1
Pirozzi, F. et al. Hum Mutat 2011	21796728	NM_002547.2:c.597+2_597+3delTA	Hem	+	-	-	-	Mental retardation and cerebellar hypoplasia, Palpebral fissures are downslanted and eyes are deep set, while ears were slightly anteverted	3
Philip, N. et al. J Med Genet 2003	12807966	NM_002547.2:c.745_752dupCTTAAGAA:p.K251Nfs*6	Hem	+	-	-	-	Facial appearance was slightly dysmorphic with deeply set eyes and a prominent chin	4
Philip, N. et al. J Med Genet 2003	12807966	NM_002547.2:c.184C>T:p.Q62*	Hem	+	-	-	-	Brain CT howing a retrocerebellar cyst with tentorial dysplasia, a small vermis , and dilated ventricles requiring ventriculoperitoneal shunting. Clinical examination at 13 years showed dysmorphic features with deeply set eyes, prominent roof of the nose, and prominent chin	1
Tzschach, A. et al. Eur J Hum Genet 2015	25649377	NM_002547.2: c.1489C4T:p.R497*	Unknown	+					1
Nuovo, S. et al. Am J Med Genet A 2021	33638601	NM_002547.2: c.116_127del:p.V39_D42del	Hem	+	-	-	-	Presented with poor educational achievements and hyperactive behavior. Clinical examination disclosed strabismus and mild motor dyspraxia, without signs of ataxia or pyramidal deficit. Facial dysmorphism was evident, including long face with prominent forehead, hypotelorism, deeply-set eyes, protruding ears, long nose, short philtrum, thin upper lip and broad chin.	2
Nuovo, S. et al. Am J Med Genet A 2021	33638601	NM_002547.2: c.2129C>T:p.A710V	Hem	+	-	-	-	Mild dysmorphic features, including prominent ears, thin upper lip, full lower lip, and broad eyebrows	1
Zanni, G. et al. Neurology 2005	16221952	NM_002547.2: c.154+2T>C	Hem	+	-	-	-	MRI scans showed nonprogressive moderate dilatation of the lateral ventricles and hypoplasia of the cerebellar vermis and hemispheres	1
Zanni, G. et al. Neurology 2005	16221952	Exons 16 to 17 deletion	Hem	+	-	-	-	No ataxia is reported, but signs of cerebellar dysfunction are present in all affected uncles, including dysmetria, external ophthalmoplegia, nystagmus, and dysarthria. Characteristic facial dysmorphism (deep set eyes, hypotelorism, long tubular nose, short philtrum, thin upper lip, and prominent chin) already described in most oligophrenin 1–mutated families are present, although less pronounced…	6
Zanni, G. et al. Neurology 2005	16221952	NM_002547.2: c.556C>T:p.Q186*	Hem	+	+	-	-		4
Zanni, G. et al. Neurology 2005	16221952	NM_002547.2: c.2283C>T:p.G549*	Hem	+	-	-	-	all three affected brothers a moderate dilatation of lateral ventricles supratentorially and infratentorially hypoplasia of the inferior vermis and cerebellar hemispheres	3
Billuart, P. et al. Nature 1998	9582072	NM_002547.2: c.1579delA:p.I527Sfs*6	Hem	+	-	-	-		4
Piton, A. et al. Mol Psychiatry 2011	20479760	NM_002547.2: c.2114A>G:p.H705R	Hem		+				1
Piton, A. et al. Mol Psychiatry 2011	20479760	NM_002547.2: c.1381A>G:p.M461V	Hem		+				1
Santos-Rebouças, C. B. et al. Eur J Hum Genet 2014	24105372	NM_002547.2: c.781_891del:p.261_297del	Hem	+	+	-	-		7
Madrigal, I., Rodríguez-Revenga, L., Badenas, C., Sánchez, A. & Milà, M. J Intellect Disabil Res 2008	18261018	Exons 21 and 22 deletion	Hem	+	+	-	-		4
Billuart, P. et al. Ann Genet 2000	10818214	NM_002547.2: c.903G>C:p.T301*	Unknown	+					1
Billuart, P. et al. Ann Genet 2000	10818214	NM_002547.2: c.133G>A:p.A45T	Unknown	+					1
Billuart, P. et al. Ann Genet 2000	10818214	NM_002547.2: c.902C>T:p.T301M	Unknown	+					1
Ambalavanan, A. et al. Am J Med Genet B Neuropsychiatr Genet 2019	30378261	NM_002547.2:c.A1381G:p.M461V	Unknown				+		1
Bogliş, A., Cosma, A. S., Tripon, F. & Bãnescu, C. Medicine (Baltimore) 2020	32872024	Exon 21 deletion	Hem	+	+	-	-	Facial dysmorphism with a prominent forehead, a long face, ocular anomalies (bilateral ptosis, horizontal nystagmus, convergent strabismus of the right eye and impaired visual perception, deep-set eyes), prominent nose with wide nasal base, high palate, dental cavities, prognathism, and thoracic kyphoscoliosis, pes planus, and long fingers	4
Al-Owain, M. et al. Clin Genet 2011	20528889	Intragenic deletion	Hem/het	+	+	-	-	There was dysmorphic features in the form of long semi-triangular face, deep-set eyes, broad high nasal root, peaked prominent nose, and prominent chin. The neurological examination showed conscious child with very impaired communicating skills	5
